# Supplementary material for: Dual engagement of the nucleosomal acidic patches is essential for deposition of histone H2A.Z by SWR1C
Source: eLife. 2024 May 29;13:RP94869. doi: 10.7554/eLife.94869 (PMC11139478; doi:10.7554/eLife.94869)
Supplement: Figure 3—figure supplement 1—source data 1. [file elife-94869-fig3-figsupp1-data1.zip]

Archive with 17 entries (16 files):
- Figure 3-Figure Supplement 1-Source Data 1/
- Figure 3-Figure Supplement 1-Source Data 1/Figure 3-Figure Supplement 1-Gel 4 raw.tif
- __MACOSX/Figure 3-Figure Supplement 1-Source Data 1/._Figure 3-Figure Supplement 1-Gel 4 raw.tif
- Figure 3-Figure Supplement 1-Source Data 1/Figure 3-Figure Supplement 1-Gel 1 annotated.eps
- __MACOSX/Figure 3-Figure Supplement 1-Source Data 1/._Figure 3-Figure Supplement 1-Gel 1 annotated.eps
- Figure 3-Figure Supplement 1-Source Data 1/Figure 3-Figure Supplement 1-Gel 2 annotated.eps
- __MACOSX/Figure 3-Figure Supplement 1-Source Data 1/._Figure 3-Figure Supplement 1-Gel 2 annotated.eps
- Figure 3-Figure Supplement 1-Source Data 1/Figure 3-Figure Supplement 1-Gel 3 raw.tif
- __MACOSX/Figure 3-Figure Supplement 1-Source Data 1/._Figure 3-Figure Supplement 1-Gel 3 raw.tif
- Figure 3-Figure Supplement 1-Source Data 1/Figure 3-Figure Supplement 1-Gel 2 raw.tif
- __MACOSX/Figure 3-Figure Supplement 1-Source Data 1/._Figure 3-Figure Supplement 1-Gel 2 raw.tif
- Figure 3-Figure Supplement 1-Source Data 1/Figure 3-Figure Supplement 1-Gel 3 annotated.eps
- __MACOSX/Figure 3-Figure Supplement 1-Source Data 1/._Figure 3-Figure Supplement 1-Gel 3 annotated.eps
- Figure 3-Figure Supplement 1-Source Data 1/Figure 3-Figure Supplement 1-Gel 4 annotated.eps
- __MACOSX/Figure 3-Figure Supplement 1-Source Data 1/._Figure 3-Figure Supplement 1-Gel 4 annotated.eps
- Figure 3-Figure Supplement 1-Source Data 1/Figure 3-Figure Supplement 1-Gel 1 raw.tif
- __MACOSX/Figure 3-Figure Supplement 1-Source Data 1/._Figure 3-Figure Supplement 1-Gel 1 raw.tif
