# Supplementary material for: Dual engagement of the nucleosomal acidic patches is essential for deposition of histone H2A.Z by SWR1C
Source: eLife. 2024 May 29;13:RP94869. doi: 10.7554/eLife.94869 (PMC11139478; doi:10.7554/eLife.94869)
Supplement: Figure 4—source data 2. [file elife-94869-fig4-data2.zip]

Archive with 17 entries (16 files):
- Figure 4-Source Data 2/
- Figure 4-Source Data 2/Figure 4-Panel D raw.jpg
- __MACOSX/Figure 4-Source Data 2/._Figure 4-Panel D raw.jpg
- Figure 4-Source Data 2/Figure 4-Panel C annotated.eps
- __MACOSX/Figure 4-Source Data 2/._Figure 4-Panel C annotated.eps
- Figure 4-Source Data 2/Figure 4-Panel D annotated.eps
- __MACOSX/Figure 4-Source Data 2/._Figure 4-Panel D annotated.eps
- Figure 4-Source Data 2/Figure 4-Panel A annotated.eps
- __MACOSX/Figure 4-Source Data 2/._Figure 4-Panel A annotated.eps
- Figure 4-Source Data 2/Figure 4-Panel B raw.jpg
- __MACOSX/Figure 4-Source Data 2/._Figure 4-Panel B raw.jpg
- Figure 4-Source Data 2/Figure 4-Panel B annotated.eps
- __MACOSX/Figure 4-Source Data 2/._Figure 4-Panel B annotated.eps
- Figure 4-Source Data 2/Figure 4-Panel A raw.tif
- __MACOSX/Figure 4-Source Data 2/._Figure 4-Panel A raw.tif
- Figure 4-Source Data 2/Figure 4-Panel C raw.jpg
- __MACOSX/Figure 4-Source Data 2/._Figure 4-Panel C raw.jpg
