# Supplementary material for: Dual engagement of the nucleosomal acidic patches is essential for deposition of histone H2A.Z by SWR1C
Source: eLife. 2024 May 29;13:RP94869. doi: 10.7554/eLife.94869 (PMC11139478; doi:10.7554/eLife.94869)
Supplement: Figure 8—source data 1. [file elife-94869-fig8-data1.zip]

Archive with 11 entries (10 files):
- Figure 8-Source Data 1/
- Figure 8-Source Data 1/.DS_Store
- __MACOSX/Figure 8-Source Data 1/._.DS_Store
- Figure 8-Source Data 1/Figure 8-Left Panel raw.tif
- __MACOSX/Figure 8-Source Data 1/._Figure 8-Left Panel raw.tif
- Figure 8-Source Data 1/Figure 8-Left Panel annotated.eps
- __MACOSX/Figure 8-Source Data 1/._Figure 8-Left Panel annotated.eps
- Figure 8-Source Data 1/Figure 8-Right Panel annotated.eps
- __MACOSX/Figure 8-Source Data 1/._Figure 8-Right Panel annotated.eps
- Figure 8-Source Data 1/Figure 8-Right Panel raw.tif
- __MACOSX/Figure 8-Source Data 1/._Figure 8-Right Panel raw.tif
